# Supplementary material for: Nuclear transport of human cytomegalovirus tegument protein pp65 through nucleoplasmic reticulum
Source: PLoS Pathog. 2026 May 18;22(5):e1014224. doi: 10.1371/journal.ppat.1014224 (PMC13215604; doi:10.1371/journal.ppat.1014224)
Supplement: S1 Data — (XLSX) [file ppat.1014224.s001.xlsx]

## Sheet: Fig 1B
pp65 colocalization with Rab7 per cell (%)
	Control	PRR851
Exp1	48.8	48.03
Exp2	47.87	45.83
Exp3	50.1	48.43

## Sheet: Fig 1C
Total cytoplasmic pp65 fluorescence per cell (arbitrary units)
Cells	Control	PRR851
1	12993150	48335929
2	26803421	11405744
3	41574118	20573099
4	19134192	38618458
5	15835158	63576913
6	11373964	95034224
7	13640162	62428997
8	8825905	12150587
9	12134043	33685194
10	15631008	28479843
11	27424824	25290913
12	9777564	41174853
13	95097960	8682803
14	55658214	18592466
15	5592971	19490404
16	9842478	24823666
17	7527921	57343992
18	22953402	45876521
19	4623310	17984141
20	6097285	9718965
21	18674390	24743536
22	19522033	25065108
23	54504303	32908614
24	12707970	9658258
25	5606972	28589195
26	8119615	14722897
27	11889467	10299548
28	4454366	12286711
29	9084175	9440548
30	9128475	10942236

## Sheet: Fig 1D
Cells with NEI (%)
Infection + Post-infection (hours)	DMSO			PRR851
No virus	6	10	6	4	4	12
1+0	16	10	20	4	8	8
1+1	24	26	20	10	6	8
1+2	30	32	24	12	10	10
1+4	28	24	22	10	12	16

## Sheet: Fig 1F
NEI with pp65 puncta (%)
Infection + Post-infection (hours)	DMSO			PRR851
No virus	0	0	0	0	0	0
1+0	12.5	20	20	0	0	0
1+1	41.7	38.5	40	0	0	0
1+2	46.7	56.3	58.3	8.3	0	0
1+4	42.9	50	45.5	0	0	12.5

## Sheet: Fig 2B
Cells with pp65 puncta in nucleus (%)
	Control	PRR851
Exp1	48	18
Exp2	44	16
Exp3	40	16

## Sheet: Fig 2C
Nuclear/cytoplasmic ratio of pp65 fluorescence per cell											pp65 fluorescence
1 hour infection					2 hours infection						1 hour infection									2 hours infection
DMSO	PRR851	PRR846	GCV		DMSO	PRR851	PRR846	GCV			DMSO		PRR851		PRR846		GCV			DMSO		PRR851		PRR846		GCV
1.26061	0.068928	1.34725	2.96276		1.84059	0.270443	4.40121	0.25274			Cyto	Nuc	Cyto	Nuc	Cyto	Nuc	Cyto	Nuc		Cyto	Nuc	Cyto	Nuc	Cyto	Nuc	Cyto	Nuc
0.382392	0.317489	0.709344	0.695679		0.430197	0.341833	2.7113	0.347801			1.29932e+07	1.63793e+07	4.83359e+07	3.33169e+06	1.02478e+07	1.38063e+07	4.08378e+06	1.20992e+07		1.38049e+07	2.54091e+07	2.06829e+07	5.59352e+06	4.81362e+07	2.11857e+08	5.83883e+07	1.47571e+07
0.529999	0.341623	0.593429	0.33563		2.62144	0.117766	0.34233	0.610686			2.68034e+07	1.02494e+07	1.14057e+07	3.62119e+06	1.80278e+07	1.27879e+07	2.11774e+07	1.47327e+07		3.7789e+07	1.62568e+07	1.43734e+07	4.9133e+06	4.3797e+07	1.18747e+08	5.21237e+07	1.81287e+07
0.279109	0.180814	1.74077	0.529295		0.624529	0.399312	0.318402	1.82523			4.15741e+07	2.20342e+07	2.05731e+07	7.02824e+06	2.78671e+07	1.65371e+07	1.83911e+07	6.17259e+06		7.40652e+06	1.94157e+07	3.16008e+07	3.72151e+06	4.96781e+07	1.70063e+07	2.97397e+07	1.81616e+07
0.945801	0.295219	0.456125	0.303502		1.55463	0.361723	1.06905	2.02176			1.91342e+07	5.34052e+06	3.86185e+07	6.98275e+06	7.28872e+06	1.2688e+07	2.1817e+07	1.15476e+07		9.70391e+07	6.06037e+07	2.92235e+07	1.16693e+07	3.96261e+07	1.2617e+07	9.16675e+06	1.67314e+07
1.22118	0.056012	0.993196	0.396916		1.46622	0.143896	3.9263	1.16958			1.58352e+07	1.49769e+07	6.35769e+07	1.87691e+07	3.17804e+07	1.44958e+07	7.43119e+06	2.25538e+06		7.75218e+07	1.20518e+08	1.51498e+07	5.48003e+06	1.48981e+07	1.59267e+07	7.05684e+06	1.42672e+07
1.34897	0.217591	0.457929	0.710659		0.938945	0.21001	1.13728	1.90537			1.1374e+07	1.38897e+07	1.35034e+08	7.56348e+06	1.69347e+07	1.68195e+07	7.05764e+06	2.80129e+06		1.39123e+07	2.03984e+07	3.47324e+07	4.99786e+06	2.87623e+07	1.12929e+08	1.18018e+07	1.38032e+07
1.3495	0.527861	0.812775	0.228797		0.672277	0.266483	1.55516	3.34585			1.36402e+07	1.84002e+07	1.02429e+08	2.22877e+07	3.97021e+07	1.81808e+07	1.55596e+07	1.10576e+07		2.06939e+07	1.94304e+07	3.50657e+07	7.36415e+06	1.08768e+07	1.237e+07	3.40763e+07	6.4928e+07
1.08014	0.705149	1.87006	0.415548		0.993435	0.159886	0.731358	1.61705			8.82591e+06	1.19106e+07	1.21506e+07	6.41382e+06	1.50524e+08	1.22342e+08	2.5052e+07	5.73181e+06		3.65075e+07	2.45432e+07	1.26441e+07	3.36945e+06	7.89133e+06	1.22722e+07	3.65148e+07	1.22173e+08
1.72959	0.869796	0.275797	0.74813		1.24744	0.315127	0.554017	1.1183			1.2134e+07	1.31065e+07	3.36852e+07	2.37531e+07	2.3864e+07	4.4627e+07	1.71654e+07	7.13306e+06		1.7993e+07	1.78749e+07	1.03604e+07	1.65648e+06	1.83892e+07	1.34491e+07	2.8e+07	4.52773e+07
0.991906	0.561783	0.438051	0.530014		0.746399	0.185717	3.00539	2.44982			1.5631e+07	2.70352e+07	2.84798e+07	2.47716e+07	6.60259e+07	1.82098e+07	2.67097e+07	1.99824e+07		1.44153e+07	1.79823e+07	2.90241e+07	9.14627e+06	2.1575e+07	1.19529e+07	5.58648e+07	6.24733e+07
2.0805	0.266664	0.907777	1.21938		1.6132	0.65263	0.484697	2.12959			2.74248e+07	2.72029e+07	2.52909e+07	1.4208e+07	3.19815e+07	1.40095e+07	3.29086e+07	1.7442e+07		2.34542e+07	1.75062e+07	1.62631e+07	3.02032e+06	4.20986e+06	1.26523e+07	5.93818e+07	1.45475e+08
0.284389	0.897117	0.657735	0.644228		1.09599	0.138537	0.476305	0.750538			9.77756e+06	2.03422e+07	4.11749e+07	1.09799e+07	1.89533e+07	1.72054e+07	9.65826e+06	1.17771e+07		8.68632e+06	1.40128e+07	1.08402e+07	7.07463e+06	3.27915e+07	1.5894e+07	7.15849e+07	1.52446e+08
0.831109	1.19481	0.244092	1.28953		6.76418	0.294621	1.93269				1.5098e+08	4.29369e+07	8.6828e+06	7.78949e+06	2.12029e+07	1.39459e+07	2.85892e+07	1.8418e+07		2.487e+07	2.72572e+07	4.2023e+07	5.82173e+06	3.05973e+07	1.45736e+07	3.37215e+07	2.53093e+07
1.19113	0.772162	0.349598	1.40852		4.78042	1.24522	3.64028				5.56582e+07	4.6258e+07	1.85925e+07	2.22145e+07	2.70215e+07	6.59571e+06	1.47229e+07	1.89856e+07		1.67131e+07	1.1305e+08	4.27943e+07	1.26081e+07	5.94974e+07	1.1499e+08
1.16995	0.320675	0.132603	0.655154		1.38488	0.824392	0.707709				5.59297e+06	6.66194e+06	1.94904e+07	1.50497e+07	4.38133e+07	1.53171e+07	1.02995e+07	1.45071e+07		3.75947e+06	1.79718e+07	2.51907e+07	3.1368e+07	3.05429e+07	1.11185e+08
1.4674	0.548066	0.306077	0.698092		1.16118	0.338183	1.79844				9.84248e+06	1.15152e+07	2.48237e+07	7.96034e+06	2.48452e+07	3.29454e+06	2.28671e+06	1.49815e+06		1.82554e+07	2.52815e+07	1.10163e+07	9.08173e+06	1.84342e+07	1.30461e+07
1.18963	0.136681		0.399344		1.91697	1.02031	0.781202				7.52792e+06	1.10465e+07	5.7344e+07	3.14283e+07	5.67054e+07	1.73562e+07	5.44055e+06	3.79801e+06		2.77395e+07	3.22106e+07	7.5297e+07	2.54641e+07	6.97081e+06	1.25366e+07
1.56978	0.282806		1.14816		1.28526	0.583966	1.68287				2.29534e+07	2.73061e+07	4.58765e+07	6.27046e+06			3.94224e+06	1.57431e+06		6.76454e+07	1.29674e+08	1.91874e+07	1.95771e+07	1.69891e+07	1.3272e+07
1.48859	0.872334		2.75512		2.36737	0.480836	0.49631				4.62331e+06	7.2576e+06	1.79841e+07	5.08602e+06			1.90433e+07	2.18647e+07		1.84464e+07	2.37084e+07	4.9875e+07	2.91253e+07	6.75456e+07	1.1367e+08
0.755398	0.51961				4.28589	0.166886					6.09728e+06	9.07635e+06	9.71897e+06	8.47819e+06			4.51327e+06	1.24346e+07		1.38186e+07	3.27138e+07	1.54688e+07	7.43795e+06	3.40409e+07	1.68949e+07
0.894685	0.623238				1.84814	1.18514					1.86744e+07	1.41066e+07	2.47435e+07	1.2857e+07						2.6519e+07	1.13657e+08	1.34508e+07	2.24476e+06
0.341236						0.497992					1.9522e+07	1.74661e+07	2.50651e+07	1.56215e+07						1.11643e+07	2.06333e+07	1.57548e+07	1.86717e+07
0.50607						1.23014					5.45043e+07	1.85988e+07										6.52989e+07	3.25183e+07
0.715707						0.595427					1.2708e+07	6.43112e+06										3.33895e+07	4.10738e+07
0.983812						0.213339					5.60697e+06	4.01295e+06										1.61819e+07	9.63511e+06
1.53282						1.19694					8.11962e+06	7.98817e+06										3.94542e+07	8.41713e+06
2.17916						0.743761					1.18895e+07	1.82244e+07										6.49994e+06	7.78002e+06
											4.45437e+06	9.70679e+06										4.09105e+06	3.04276e+06

## Sheet: Fig 2E
pp65 densitometry in nuclear fraction (arbitrary units)
	MOCK	DMSO	PRR851	PRR846	GCV
Exp1	598973	431390	184294	486028	608637
Exp2	423514	491940	219481	581754	509245
Exp3	423198	546480	219648	370432	575078
pp65 densitometry in cytoplasmic fraction (arbitrary units)
	MOCK	DMSO	PRR851	PRR846	GCV
Exp1	616020	629520	855690	616080	620910
Exp2	643560	649110	820980	632160	641850
Exp3	518850	508750	775550	549900	540950

## Sheet: Fig 2G
IE1/2 densitometry in nuclear fraction (arbitrary units)
	MOCK	DMSO	PRR851	PRR846	GCV
Exp1	41605	43963	41448	41574	35272
Exp2	23672	25157	21998	27906	20558
Exp3	36881	37098	34921	34061	30987
IE1/2 densitometry in cytoplasmic fraction (arbitrary units)
	MOCK	DMSO	PRR851	PRR846	GCV
Exp1	37909	40639	38765	40014	37831
Exp2	25401	32457	30562	28104	20048
Exp3	34393	25298	32875	33730	32305

## Sheet: Fig 2H
Plaque-forming units (PFU/mL)
	Virus	DMSO	PRR851	PRR846
Exp1	5130000	4550000	1750000	5130000
Exp2	3000000	2900000	1100000	3100000
Exp3	6000000	6200000	1900000	5400000

## Sheet: Suppl Fig 2
Nuclear/Cytoplasmic Ratio of pp65
1 hpi					2 hpi					24 hpi					48 hpi					72 hpi
DMSO	PRR851	PRR846	GCV		DMSO	PRR851	PRR846	GCV		DMSO	PRR851	PRR846	GCV		DMSO	PRR851	PRR846	GCV		DMSO	PRR851	PRR846	GCV
3.27714	0.489515	5.56123	4.41023		2.58049	1.3675	3.64289	3.96541		4.54762	2.33356	5.50487	1.83121		3.9609	0.476686	0.651826	0.617156		0.289542	1.93267	0.889686	1.38203
7.56736	1.00304	1.97985	5.08451		4.19101	5.6886	6.35721	12.0169		10.9668	3.27013	1.30387	4.31468		0.627049	0.382719	1.254	0.447385		0.973914	3.42452	1.46525	1.11169
8.24631	1.91525	2.54825	1.10626		2.68176	2.86003	3.41584	5.83701		6.40952	1.49623	2.68705	11.1749		0.616943	1.23041	0.938058	1.02604		3.67817	0.924176	0.891898	2.70502
1.64955	2.78057	2.48276	1.98133		2.95834	2.72999	1.56736	3.65987		2.00396	1.31566	4.81742	2.79504		1.37979	0.650076	0.64352	1.17229		1.02131	1.93853	1.33837	2.85911
0.862989	2.76754	1.14916	8.05125		3.78031	1.48602	7.12496	8.91919		2.45882	2.81385	4.80703	6.34473		0.758038	0.652728	0.304785	0.841459		1.1412	2.2253	3.77625	3.80395
0.817927	1.17101	2.58122	1.78039		3.72143	4.23872	2.70451	6.9936		2.0691	1.10546	2.60735	3.68638		0.476483	0.568239	0.314185	0.418803		1.74163	1.22619	3.49941	1.20871
2.86918	1.31851	1.61628	0.983459		4.23268	2.80671	2.89148	5.20063		0.86623	1.2601	11.8952	1.89393		1.12805	0.61092	3.74689	0.494299		1.61342	3.03914	1.67581	1.25957
2.75105	1.37684	2.13223	0.797967		4.06297	2.34887	3.1366	7.76068		5.53804	8.06649	3.1977	3.32209		2.77286	0.424515	0.870294	0.488798		1.88402	1.03408	4.97231	1.03569
1.39978	1.28741	2.06547	2.41318		4.41489	1.61341	2.8534	11.6373		1.62732	3.05551	0.536063	3.45507		1.17041	0.749164	1.75693	0.884568		2.8111	1.95918	2.30542	1.51607
2.91891	3.15811	0.637855	1.60585		7.0927	2.90214	3.80329	8.1062		1.96016	8.00196	5.97111	4.09685		0.802936	0.238494	0.433233	4.65685		0.630768	1.41938	1.75983	1.50884
1.06883	1.5922	1.17524	0.772046		2.88176	3.50046	2.38058	3.28608		7.21168	2.26572	5.0972	4.07319		1.94125	0.530212	1.12523	0.708911		1.01298	1.50306	1.2522	1.28256
2.40105	0.224113	1.98083	1.66478		4.37965	4.45481	1.38713	3.18397		11.9982	4.33774	2.10414	3.42723		2.9394	0.261288	0.480103	5.73483		1.42684	1.15247	1.11226	0.731077
2.64066	0.107767	2.55173	1.47899		4.31646	1.92562	3.08342	3.03995		3.03698	2.82541	2.42037	12.4236		1.18979	0.785308	1.44757	1.84706		2.24392	0.678203	0.493291	3.11136
1.0168	0.186841	1.65963	2.11762		6.23341	2.04358	3.88819	4.32702		2.89301	3.3107	3.2647	4.73449		1.76997	0.653378	1.86765	0.842683		0.964911	0.676031	0.603994	2.29288
1.95628	0.243819	1.82497	1.81324		7.20767	1.56621	1.62317	0.182929		3.89561	2.62525	3.90152	10.348		2.36501	1.3763	2.70949	1.6772		0.637364	0.687899	0.502732	2.32059
1.98582	0.226006	2.52342	1.81785		11.3111	3.18183	2.81502	5.17509		4.42888	1.41781	3.53368	4.04608		2.61809	0.323482	0.74039	0.633		3.23215	0.499493	0.415742	1.98738
1.39688	0.211031	3.37557	1.19718		11.5986	3.9493	3.04279	0.35856		1.52288	3.21193	1.94935	4.10555		1.45197	0.413274	0.332051	1.12098		0.695051	0.913736	1.41603	2.05959
1.68438	0.19121	1.60318	3.48292		0.416639	1.49649	3.20162	6.20633		6.23922	2.08083	1.55086	3.34844		2.07206	0.82335	1.83936	0.847377		2.17891	2.06038	1.53075	1.10319
2.83473	0.293952	3.55841	0.286153		1.1568	1.76717	4.19106	0.25709		11.6002	1.30651	3.79015	3.27763		1.56775	0.450838	0.617657	0.843413		0.937337	1.5481	1.0193	0.805139
1.88938	0.20968	1.7711	0.183934		8.25704	0.119657	4.40976	8.41684		3.60459	1.59678	2.84572	2.75806		0.370407	0.628477	1.60834	1.34409		1.14915	0.95092	1.80996	1.53823
1.28118	0.294271	1.93258	0.194383		10.2602	0.237332	2.15425	0.486732		2.81374	2.40188	1.73691	2.09291		0.651197	0.405023	2.40272	0.675985		1.6987	2.07813	3.58021	1.04906
1.53036	0.177275	1.24397	0.304298		9.10467	1.26109	2.03272	1.28462		4.26929	2.92334	2.97135	4.32953		2.82838	0.496044	0.712564	1.68673		1.01061	1.17249	1.55288	0.87969
2.19729	0.272763	0.884914	1.17446		8.15403	1.27454	2.49512	0.724443		1.46285	3.67044	2.11207	3.17149		3.84433	2.02043	0.539977	0.87995		0.836515	0.77497	1.12457	0.837275
0.209376	0.314316	1.52054	0.206539		1.32437	0.224439	4.63901			3.39036	2.26873	1.93003	2.86144		0.323511	0.736184	3.57201	0.385298		1.56749	0.747617	1.10678	0.474386
1.62715	0.386513	0.674569	0.632341		9.13883	1.23341	10.8234			3.89864	3.53606	2.02049	10.0353		0.511424	1.8516	1.52903	1.2428		0.78741	0.658505	1.46194	0.482483
0.714603	0.266148	0.366099	0.247878		0.249847	0.259203	8.31501			3.9078	0.684113	2.79224	1.31486		1.30855	1.13526	1.20462	1.48298		1.57256	0.98187	2.13894	1.18147
0.142626	0.26645	0.216882	0.43319		5.21662	0.197885	9.29489			3.70443	1.7444	3.08051	1.73511		1.16892	1.78713	2.03092	0.702061		1.37273	1.19689	1.11732	0.91414
0.207759	0.364295	0.343434			0.317269	0.234207	0.376041			2.65284	1.69564	1.58138	2.19107		2.04049	1.1953	0.95412	2.36901		1.39488	0.854178	1.14565	1.11555
1.24312	0.359827	0.307951			6.20604	0.239564	10.2313			2.52472	1.61724	1.67017	2.7034		0.685339	0.807055	0.927165	1.03654		0.923449	1.99483	0.554739	1.09057
0.491983		0.304017			0.286713	0.233288	0.279914			2.34799	3.43311	4.39322	2.66606		1.29713	1.07088	1.06655	2.25438		0.956457	0.671796	0.897362	1.54425
2.51833		4.16248			0.533053	0.344047	0.173966			6.23295	9.15432	1.07014	3.70675			0.273918	1.33273	0.548815			1.8436	1.25908	0.737099
0.141355		0.644684			2.22902	0.381632	0.705024			10.3244	0.932355	1.15351	7.26967			1.19102	0.653557	1.1368			0.586954	0.943202	0.766496
2.34391		1.16823				0.233838	0.179015			5.17676	3.13962	0.68514	3.73303			1.27945	1.03166	1.49091			0.868157	0.854426	1.90396
0.338112		0.331136				2.29065	7.36489			5.10087	1.93369	9.85734	5.60315			1.42533	0.776624	1.21942			3.71427	0.847568	1.57065
3.13614		1.18528				0.361698	5.16467			2.26841	4.05435	3.27692	3.88117			1.27772	0.988384	1.23356			1.80523	1.35732	1.04705
0.176914		0.18681					0.153236			2.69692	2.47235	1.23681	3.56317			0.98095	0.906857	0.923061			0.545441	1.51859	0.715066
0.222677		4.12775					3.11287			3.13343	3.03083	8.37633	7.59306			0.736893	0.893332	0.94298			1.55454	1.29907	0.800071
4.13933		3.18897					10.2009				4.82218	10.363	3.56628			0.615492	0.637112	0.921299			1.33449	1.11395	1.30059
0.373333		0.214034									2.06168	2.30393	2.02868			1.06264	1.04073	2.44062			2.57921	1.23329	1.07824
4.15702												2.97861	2.39342			1.2845	1.70639	2.06396			1.19581	1.72874	1.71624
0.789146												1.46467	2.22528			0.362223	1.45938	1.03052			1.00423	1.17822	1.82946
0.290703												1.15579				0.836461	2.93363	0.987037			1.8642	1.35961	2.95193
												10.9147					2.53556	1.419			1.98176	1.32763	0.860783
												2.16221						1.30217				1.57841	0.715721
												10.4928										0.791499	1.07624
												1.92191										0.971489
												1.65514
												6.27095
												1.9895
												2.17766
												4.16757
												3.17143
												4.17559
												8.01089
												3.89691
